# Supplementary material for: Genome-Wide Multiple Sclerosis Association Data and Coagulation
Source: Front Neurol. 2019 Feb 14;10:95. doi: 10.3389/fneur.2019.00095 (PMC6383413; doi:10.3389/fneur.2019.00095)
Supplement: Supplementary Table 1 — List of genes that were gathered from the GWAS Catalog as associated with MS and that were used for this work. [file Table_1.XLS]

## Sheet: Sheet1
GENE
ACTRT2
ADAMTSL1
AGAP2
AGBL2
AHI1
AK127238
ALPK2
ANKRD55
ARHGEF10
ARL11
ASAP1
ATP5F1P6
BACH2
BATF
BCL10
BRINP1
BTF3L4P3
BTNL2
BVES-AS1
C10orf55
C16orf75
C1orf106
C20orf202
C20orf46
C2orf13
C3orf1
C3orf80
C6orf10
C7orf72
CAMK2G
CARD11
CASC19
CBLB
CCL22
CCR4
CD28
CD40
CD5
CD58
CD6
CD69
CD86
CDC37
CDH3
CENPO
CHST12
CLEC16A
CLECL1
COG6
CSF2RB
CSGALNACT2
CSMD1
CTLA4
CTSH
CXCR4
CXCR5
CYP24A1
CYP27B1
DBC1
DDAH1
DDEF1
DDEF2
DKKL1
DLEU1
DLEU7
DQA1
DRB1
DSC1
EGFL6
ELMO1
EN1
EOMES
EPS15L1
ERG
ETS1
EVI5
EXOC6
EXTL2
FAM167A
FAM213B
FAM47B
FAM69A
FBXO48
FCRL1
FCRL3
FLJ16341
FNDC1
FOXP1
FPR2
FPR3
GALC
GPC5
GPR65
GRB7
HACE1
HCG4P4
HHEX
HLA
HLA-A
HLA-B
HLA-DQB1
HLA-DRA
HLA-DRB
HLA-DRB1
HLA-DRB9
HLA-F
HLA-F-AS1
HMGB3P20
HNRNPA1P68
HS3ST2
HSPB1
IFI30
IFNGR2
IKZF1
IKZF3
IL12A
IL12A-AS1
IL12B
IL20RA
IL22RA2
IL2RA
IL7
IL7R
IL7RA
ILDR1
IQCB1
IQGAP1
IRF8
ITGA4
Intergenic
Intergenic
Interfenic
JAZF1
JDP2
KIAA0350
KIAA0564
KIAA2026
KIF1B
KIF21B
KL
KPNB1
KRT18P39
L3MBTL3
LINC00298
LINC00423
LINC01185
LINC01232
LMAN2
LOC100130936
LOC100131234
LOC100131395
LOC100132735
LOC100289506
LOC100421658
LOC100506023
LOC100506047
LOC100506457
LOC100507461
LOC100996583
LOC101927156
LOC101927709
LOC101927723
LOC101928230
LOC101928354
LOC101928464
LOC101928791
LOC101929122
LOC101929163
LOC101929411
LOC101929551
LOC102723649
LOC102723878
LOC102724145
LOC102724389
LOC102724608
LOC105369325
LOC105369440
LOC105369441
LOC105369519
LOC105369628
LOC105370174
LOC105370204
LOC105370315
LOC105370572
LOC105371082
LOC105371083
LOC105371356
LOC105371388
LOC105371389
LOC105371467
LOC105371664
LOC105372049
LOC105372448
LOC105372675
LOC105373022
LOC105373414
LOC105373416
LOC105374570
LOC105374724
LOC105374736
LOC105374737
LOC105375130
LOC105375724
LOC105375752
LOC105375911
LOC105376481
LOC105376976
LOC105377006
LOC105377007
LOC105377008
LOC105377022
LOC105377563
LOC105377564
LOC105377685
LOC105378010
LOC105378020
LOC105378024
LOC105378083
LOC105378271
LOC105379185
LOC107984558
LOC107984709
LOC107984834
LOC107984859
LOC107984898
LOC107985305
LOC107985816
LOC107985947
LOC107986041
LOC107986572
LOC107986589
LOC152225
LOC285501
LOC285626
LOC285627
LOC339788
LOC391383
LOC645434
LOC646626
LPIN3
LPP
LTBR
MAF
MALT1
MAMSTR
MANBA
MAP3K14
MAPK1
MAPK3
MAZ
MERTK
METTL1
MGC45800
MIR1204
MIR1208
MIR181A1HG
MIR4262
MIR4437
MIR548AN
MLANA
MMEL1
MMP10
MMP8
MPHOSPH9
MPV17L2
MRGPRE
MRPL45P2
MYB
MYC
MYNN
NAP5
NCF4
NCKAP5
NCOA2
NCOA5
NDFIP1
NDUFA5P8
NFKB1
NFKBIZ
NPEPPS
NR
ODF3B
OLIG3
OR7E108P
PDE4A
PDZRN4
PHGDH
PITPNM2
PKIA
PLAU
PLCL2
PLEK
PLEKHG5
POPDC3
PRDX5
PRM1
PRM2
PRM3
PRR5L
PTGER4
PTPRK
PTRF
PVR
PVT1
PXT1
RAD21L1
RASGRP1
RBM17
RCBTB1
RGS1
RGS14
RMI2
RN7SKP226
RNA5SP443
RNASEL
RNU6-415P
RPL13P2
RPL23AP41
RPL32P23
RPL5
RPL7AP38
RPS6KB1
RREB1
SAE1
SAMD12
SCO2
SETP16
SH3BP2
SH3GL2
SHMT1
SLAMF6
SLAMF7
SLC15A2
SLC25A36
SLC2A4RG
SLC30A7
SLC44A2
SLC9A8
SOX8
SP140
SPEF2
SSTR5-AS1
ST13P4
STAT3
STAT4
STAT5A
SYK
TAGAP
TBKBP1
TBX21
TCF7
TEF
TENM3
TET2
TET2-AS1
THADA
THEMIS
TIMMDC1
TLL1
TMEM39A
TMEM47
TNFAIP3
TNFRSF14
TNFRSF1A
TNFSF14
TNFSF4
TNP2
TOMM22P3
TOP3A
TRAF3
TREH
TRIB2
TRIM2
TRIM42
TSFM
TTC34
TYK2
USP31
VANGL2
VAV2
VCAM1
VMP1
VTI1A
VWA8
WWOX
YWHAG
ZBTB38
ZBTB46
ZC2HC1A
ZFP36L1
ZHX3
ZIC1
ZMIZ1
ZNF433
ZNF438
ZNF746
ZNF767
ZNF767P
